# Supplementary material for: A Blueprint for Connection: Mapping Interconnected Patterns of Relationship Change in Couples Using the Agapé App
Source: Behav Sci (Basel). 2026 Jul 13;16(7):1182. doi: 10.3390/bs16071182 (PMC13405681; doi:10.3390/bs16071182)
Supplement: Supplementary file 1 [file behavsci-16-01182-s001.zip]

Archive with 1 entries (1 files):
- behavsci-4288782-supplementary.pdf
